# Supplementary material for: Microbial Biotransformation of Chicory by Bacteroides fragilis: In Vitro Implications for Obesity-Related Psoriasis
Source: Int J Mol Sci. 2025 Oct 27;26(21):10428. doi: 10.3390/ijms262110428 (PMC12609387; doi:10.3390/ijms262110428)
Supplement: Supplementary file 1 [file ijms-26-10428-s001.zip]

Archive with 1 entries (1 files):
- ijms-3889316-supplementary.pdf
